# Supplementary material for: From Lipid Regulation to Neuroprotection: Multitarget (Benzo)thiazine Derivatives as Promising Leads
Source: Molecules. 2025 Nov 25;30(23):4542. doi: 10.3390/molecules30234542 (PMC12693416; doi:10.3390/molecules30234542)
Supplement: Supplementary file 1 [file molecules-30-04542-s001.zip]

Archive with 1 entries (1 files):
- molecules-3970230-supplementary.pdf
